# Supplementary material for: Complete Genome Analysis of Subtercola sp. PAMC28395: Genomic Insights into Its Potential Role for Cold Adaptation and Biotechnological Applications
Source: Microorganisms. 2023 Jun 1;11(6):1480. doi: 10.3390/microorganisms11061480 (PMC10303725; doi:10.3390/microorganisms11061480)
Supplement: Supplementary file 1 [file microorganisms-11-01480-s001.zip]

Archive with 1 entries (1 files):
- microorganisms-2420839-supplementary.pdf
